# Supplementary material for: Loss of Clustered Protocadherin Diversity Alters the Spatial Distribution of Cortical Interneurons in Mice
Source: Cereb Cortex Commun. 2020 Nov 25;1(1):tgaa089. doi: 10.1093/texcom/tgaa089 (PMC8152951; doi:10.1093/texcom/tgaa089)
Supplement: sup_figs_revised_EA_tgaa089 [file sup_figs_revised_ea_tgaa089.zip]

Archive with 1 entries (1 files):
- sup_figs_revised_EA_tgaa089.pdf
